# Supplementary material for: Genome wide comprehensive analysis and web resource development on cell wall degrading enzymes from phyto-parasitic nematodes
Source: BMC Plant Biol. 2015 Aug 1;15:187. doi: 10.1186/s12870-015-0576-4 (PMC4521475; doi:10.1186/s12870-015-0576-4)
Supplement: Additional file 1: Table S1. — List of identified CWDE encoding genes distributed into their respective gene families. (XLSX 14 kb) [file 12870_2015_576_MOESM1_ESM.xlsx]

## Sheet: Sheet1
Table S1 List of identified CWDE encoding genes distributed into their respective gene families.
	B_xylophilus	G_pallida	M_incognita	M_hapla	M_florigdenesis
GH2	BUX.s01259.61, BUX.s01078.55, BUX.s01259.60, BUX.s01259.59, BUX.s01092.145, BUX.s00110.109, BUX.s00110.108, BUX.s01092.144, BUX.s01259.58, BUX.s01143.155, BUX.s01661.25, BUX.s01147.197	GPLIN_000300000, GPLIN_001345700, GPLIN_000523800, GPLIN_000545300, GPLIN_000552400, GPLIN_001416500, GPLIN_000635000, GPLIN_000734800, GPLIN_000142900, GPLIN_000143000, GPLIN_001508200, GPLIN_000933200, GPLIN_000943500, GPLIN_000943900, GPLIN_000031200, GPLIN_001007400, GPLIN_001111300, GPLIN_000309300, GPLIN_000309600, GPLIN_001215600, GPLIN_000361800, GPLIN_000361900, GPLIN_000370900, GPLIN_00…	Minc06643, Minc04139, Minc01266, Minc11846, Minc19120, Minc18697a, Minc18697b, Minc18311a, Minc18311b, Minc18311c, Minc18711, Minc09178, Minc19090a, Minc19090b, Minc03215, Minc18739, Minc13184, Minc18912, Minc18650, Minc05229, Minc11164	Mh_953.f.g18	mf.nMf.1.1.1.t12845-RA, mf.nMf.1.1.1.t07098-RA, mf.nMf.1.1.1.t10650-RA
GH3		GPLIN_001010600
GH5		GPLIN_000536400, GPLIN_000616300, GPLIN_000694900, GPLIN_000755100, GPLIN_000755200, GPLIN_000779000, GPLIN_000779200, GPLIN_000827200, GPLIN_001111200, GPLIN_001185800, GPLIN_000304900, GPLIN_000313600	Minc09446a , Minc09446b, Minc13502, Minc00169a, Minc00169b, Minc09298a, Minc09298b, Minc09298c, Minc10405, Minc14047a, Minc14047b, Minc03287, Minc12674, Minc14048, Minc00168, Minc19126, Minc11352, Minc03286, Minc09447b, Minc13614, Minc02089a, Minc13221a, Minc13221b	Mh_185.f.g18, Mh_241.f.g6, Mh_344.f.g3, Mh_344.f.g4, Mh_392.f.fg1, Mh_802.f.g9	mf.nMf.1.1.1.t20815-RA, mf.nMf.1.1.1.t02784-RA, mf.nMf.1.1.1.t39792-RA, mf.nMf.1.1.1.t01804-RA mf.nMf.1.1.1.t24149-RA, mf.nMf.1.1.1.t34442-RA
GH7				Mh_42.f.g16
GH15	BUX.s00116.224, BUX.s00333.173
GH16	BUX.s01066.145, BUX.s01066.63, BUX.s01066.65, BUX.s00705.10, BUX.s01066.142, BUX.s01066.144, BUX.s01066.143		Minc10858, Minc11381		mf.nMf.1.1.1.t05303-RA
GH18	BUX.s01038.115, BUX.s01038.116, BUX.s01662.40, BUX.s01438.116, BUX.s01092.2, BUX.s00422.469, BUX.s00579.176, BUX.s00422.574, BUX.s00600.121, BUX.s00600.120, BUX.s00609.89, BUX.s01661.27, BUX.s00259.1, BUX.s00351.397,	GPLIN_000538800, GPLIN_000542000, GPLIN_000562100, GPLIN_000654900, GPLIN_000699900, GPLIN_000707700, GPLIN_000183600, GPLIN_000891100, GPLIN_001532300, GPLIN_000201500, GPLIN_001541300, GPLIN_001566500, GPLIN_001120500, GPLIN_001120600, GPLIN_001591000, GPLIN_001215200, GPLIN_001228900	Minc12110, Minc15121, Minc07196, Minc07483, Minc03020, Minc13113,	Mh_1278.f.fg1, Mh_212.f.g7, Mh_212.f.g8, Mh_271.f.g65, Mh_343.f.g14, Mh_343.f.g15, Mh_354.f.g62, Mh_570.f.g1, Mh_570.f.g2, Mh_914.f.g33	mf.nMf.1.1.1.t30048-RA, mf.nMf.1.1.1.t01188-RA mf.nMf.1.1.1.t22852-RA, mf.nMf.1.1.1.t03479-RA mf.nMf.1.1.1.t12048-RA, mf.nMf.1.1.1.t34645-RA mf.nMf.1.1.1.t00863-RA, mf.nMf.1.1.1.t01858-RA mf.nMf.1.1.1.t06892-RA, mf.nMf.1.1.1.t22401-RA
GH19	BUX.s01518.44, BUX.s01143.268
GH20	BUX.s00055.155, BUX.s00252.67, BUX.s00252.68, BUX.s00252.117, BUX.s00252.69, BUX.s00336.26, BUX.s00336.27, BUX.s00422.475	GPLIN_000302800, GPLIN_000907600, GPLIN_000960200	Minc11429, Minc09404, Minc00431, Minc07572, Minc00430	Mh_134.f.g33, Mh_1936.f.fg1, Mh_1597.f.fg1	mf.nMf.1.1.1.t12241-RA mf.nMf.1.1.1.t00640-RA
GH25	BUX.c00054.1, BUX.s01066.10, BUX.s01066.3, BUX.s01066.6, BUX.s01066.8, BUX.s01066.1, BUX.s01066.2, BUX.s01066.7, BUX.s01505.4, BUX.s01505.5, BUX.c08741.1, BUX.c03071.1, BUX.s00117.61, BUX.s00117.62, BUX.s00117.63, BUX.s00117.65, BUX.s00117.66	GPLIN_000906800	Minc06258, Minc09890, Minc09889, Minc08845a, Minc08845b, Minc08845c, Minc06255, Minc06256, Minc09888, Minc08843, Minc19085, Minc08846, Minc04736, Minc18568, Minc19084, Minc02825, Minc08847, Minc09416, Minc06253, Minc06254,	Mh_1342.f.g9, Mh_1342.f.g1, Mh_1342.f.g2, Mh_1342.f.g3, Mh_1342.f.g5, Mh_1342.f.g6, Mh_1342.f.g7, Mh_1342.f.g8, Mh_1344.f.g2, Mh_1344.f.g4, Mh_1345.f.g1, Mh_1346.f.g1, Mh_1658.f.g1, Mh_1879.f.g1, Mh_635.f.g18, Mh_720.f.g22	mf.nMf.1.1.1.t06482-RA, mf.nMf.1.1.1.t28301-RA mf.nMf.1.1.1.t16166-RA, mf.nMf.1.1.1.t27630-RA mf.nMf.1.1.1.t28395-RA, mf.nMf.1.1.1.t13095-RA mf.nMf.1.1.1.t41957-RA, mf.nMf.1.1.1.t34279-RA mf.nMf.1.1.1.t24793-RA, mf.nMf.1.1.1.t25746-RA mf.nMf.1.1.1.t06857-RA, mf.nMf.1.1.1.t10955-RA mf.nMf.1.1.1.t05405-RA, mf.nMf.1.1.1.t08108-RA mf.nMf.1.1.1.t30942-RA, mf.nMf.1.1.1.t15002-RA mf.nMf.1.1.1.t07056-RA,…
GH27	BUX.s01259.92, BUX.s01259.89, BUX.s01259.90		Minc16726	Mh_1428.f.fg1, Mh_277.f.fg1	mf.nMf.1.1.1.t04385-RA, mf.nMf.1.1.1.t13710-RA mf.nMf.1.1.1.t09737-RA
GH31	BUX.s01143.147, BUX.s01198.100, BUX.s01198.99, BUX.s01038.81	GPLIN_001033700, GPLIN_001068600, GPLIN_001238800, GPLIN_001068700	Minc15741	Mh_326.f.g6, Mh_1721.f.g4, Mh_1100.f.g2	mf.nMf.1.1.1.t05753-RA, mf.nMf.1.1.1.t01956-RA
GH32		GPLIN_000618600, GPLIN_000757800, GPLIN_000024800, GPLIN_000949800, GPLIN_000950400, GPLIN_001068900, GPLIN_001106700, GPLIN_001106800	Minc09960	Mh_1358.f.g1, Mh_174.f.g20	mf.nMf.1.1.1.t00465-RA, mf.nMf.1.1.1.t02477-RA mf.nMf.1.1.1.t19793-RA
GH35		GPLIN_000026600, GPLIN_000273700
GH38	BUX.s00460.459, BUX.s01259.139, BUX.s00535.2, BUX.s00854.10, BUX.s00116.624, BUX.s01112.2, BUX.s00364.50	GPLIN_000690600, GPLIN_001115300, GPLIN_000377400, GPLIN_001110600, GPLIN_001383300, GPLIN_000238800, GPLIN_001115200	Minc02405	Mh_658.f.fg2, Mh_917.f.g1	mf.nMf.1.1.1.t05597-RA, mf.nMf.1.1.1.t05799-RA mf.nMf.1.1.1.t06083-RA
GH43		GPLIN_000674600	Minc10639	Mh_1558.f.g1	mf.nMf.1.1.1.t32086-RA
GH45	BUX.s00397.16, BUX.s01116.1, BUX.s00119.43, BUX.s00119.44, BUX.s01147.110, BUX.s00397.15, BUX.s01038.221, BUX.s01288.37, BUX.s00036.112, BUX.s00036.113, BUX.s00397.6
GH47	BUX.s00460.445, BUX.s00347.1, BUX.s00964.34, BUX.s00713.487, BUX.s01143.80	GPLIN_000594300, GPLIN_000689200, GPLIN_001517700, GPLIN_001123100	Minc01192, Minc13051, Minc12882, Minc08589, Minc17016, Minc16321	Mh_1059.f.g11, Mh_1645.f.fg3, Mh_1858.f.g5, Mh_484.f.fg3	mf.nMf.1.1.1.t13303-RA, mf.nMf.1.1.1.t07785-RA
GH56	BUX.s00465.46, BUX.s01513.156, BUX.s01324.4, BUX.s01641.1		Minc17149, Minc02180	Mh_1691.f.g1, Mh_1691.f.g2	mf.nMf.1.1.1.t29826-RA, mf.nMf.1.1.1.t28779-RA
GH64	BUX.s00036.92, BUX.s00036.89, BUX.s00036.93, BUX.s01144.233, BUX.s01144.232, BUX.s01144.234,	GPLIN_001404500, GPLIN_001423900, GPLIN_000902500, GPLIN_000194200, GPLIN_001248000	Minc17614, Minc05051, Minc17941	Mh_1119.f.g2, Mh_1803.f.g4	mf.nMf.1.1.1.t03331-RA, mf.nMf.1.1.1.t20678-RA
GH75			Minc17772	Mh_1719.f.g13	mf.nMf.1.1.1.t44387-RA, mf.nMf.1.1.1.t02882-RA
GH77			Minc16414
GH99	BUX.s01337.33, BUX.s01337.32	GPLIN_000227600
Pectate lyase	BUX.s00460.341, BUX.s01259.20, BUX.s01259.21, BUX.s01281.346, BUX.s01281.345, BUX.s01259.22, BUX.s01281.342, BUX.s01281.344, BUX.s01281.341, BUX.s00713.913, BUX.s01661.46, BUX.s00097.1, BUX.s01259.23, BUX.s01530.1, BUX.s01661.75	GPLIN_000467400, GPLIN_000673000, GPLIN_000142600, GPLIN_000294400, GPLIN_000294500, GPLIN_000322300, GPLIN_000412300, GPLIN_001452200	Minc05811, Minc03618, Minc01514, Minc00378, Minc03619, Minc14255, Minc00380, Minc12947, Minc05810, Minc01513, Minc18743, Minc08823, Minc09098, Minc16042, Minc01517, Minc00379, Minc17268, Minc11928a, Minc01512, Minc04661, Minc01516, Minc01522c, Minc11772, Minc01810, Minc09783, Minc01515, Minc14254, Minc01521, Minc06289, Minc08824, Minc05972, Minc13942, Minc18543a, Minc18543b, Minc18899a, Minc18899…	Mh_11.f.g10, Mh_1669.f.fg1, Mh_1669.f.g1, Mh_1669.f.g6, Mh_2076.f.g1, Mh_252.f.g3, Mh_329.f.g2, Mh_331.f.g6, Mh_338.f.g25, Mh_338.f.g26, Mh_338.f.g37, Mh_400.f.g5, Mh_418.f.fg1, Mh_418.f.fg3, Mh_711.f.fg1, Mh_841.f.g5, Mh_841.f.g6, Mh_982.f.g3, Mh_1443.f.fg1, Mh_1443.f.g5, Mh_1886.f.g3, Mh_2637.f.g1	mf.nMf.1.1.1.t30603-RA, mf.nMf.1.1.1.t28915-RA mf.nMf.1.1.1.t30086-RA, mf.nMf.1.1.1.t01953-RA mf.nMf.1.1.1.t19141-RA, mf.nMf.1.1.1.t30975-RA mf.nMf.1.1.1.t32201-RA, mf.nMf.1.1.1.t11824-RA mf.nMf.1.1.1.t02336-RA, mf.nMf.1.1.1.t33478-RA mf.nMf.1.1.1.t09643-RA, mf.nMf.1.1.1.t09645-RA mf.nMf.1.1.1.t25752-RA, mf.nMf.1.1.1.t47369-RA mf.nMf.1.1.1.t32838-RA, mf.nMf.1.1.1.t18173-RA mf.nMf.1.1.1.t34784-RA,…

## Sheet: Sheet2
BUX.s01259.61, BUX.s01078.55, BUX.s01259.60, BUX.s01259.59, BUX.s01092.145, BUX.s00110.109, BUX.s00110.108, BUX.s01092.144, BUX.s01259.58, BUX.s01143.155, BUX.s01661.25, BUX.s01147.197, BUX.s00713.106
